# Supplementary material for: UltraSEQ, a Universal Bioinformatic Platform for Information-Based Clinical Metagenomics and Beyond
Source: Microbiol Spectr. 2023 Apr 11;11(3):e04160-22. doi: 10.1128/spectrum.04160-22 (PMC10269449; doi:10.1128/spectrum.04160-22)
Supplement: Supplemental file 2 — Supplemental material. Download spectrum.04160-22-s0002.xlsx, XLSX file, 0.03 MB [file spectrum.04160-22-s0002.xlsx]

## Sheet: main-report
Taxonomy Name	TaxID	NCBI TaxID Rank	Relative Abundance (vs ALL reads)	Relative Abundance (vs PREDICTED ONLY reads)	Relative Abundance TaxID + Children (vs PREDICTED ONLY reads)	Average Confidence	In SoC Filter?	Number of Reads from SoC Filter for the Agent	Number of Unique SoCs Identified	Identified SoC Threat Metadata Categories	Number of SoCs in Biocuration DB for Agent	Percent of SoCs Found	Number of SoCs Identified with Interesting Threat Categories	Number of SoCs From Agent with Interesting Threat Categories	SoC Agent(s)	SoC Agent Pathogenic + Human Host	SoC Agent Rank	SoC Agent Type	SoC Agent Genome Type	Top Align File - SoC Agent Found	Top Align File - Number of SoCs Linked to SoC Agent	Top Align File - Number of Unique SoCs Identified	Top Align File - Percent of SoCs Found	Top Align File - Number of Reads to Agent SoCs	Top Align File - Identified SoC Threat Metadata Categories	Top Align File - Number of SoCs Identified with Interesting Threat Metadata Categories	Top Align File - Number of SoCs From Agent with Interesting Threat Metadata Categories	encephalitis	encephalitis incidence	encephalitis citations	meningitis	meningitis incidence	meningitis citations	myelitis	myelitis incidence	myelitis citations	respiratory_disease	respiratory_disease incidence	respiratory_disease citations	pneumonia_any	pneumonia_any incidence	pneumonia_any citations	pneumonia_aspiration	pneumonia_aspiration incidence	pneumonia_aspiration citations	pneumonia_community	pneumonia_community incidence	pneumonia_community citations	pneumonia_hospital
Name of the organism from NCBI.	NCBI taxonomy identifier.	Rank from NCBI (e.g., species, strain, etc.).	Regions normalized to all reads in the sample (not just those included in the metagenomics module); note each read can have one or more regions.	Regions normalized to only those reads in the metagenomics module.	Regions normalized to only those reads in the metagenomics module, including all child TaxIDs (e.g., if the list is filtered at the species level, the relative abundance for a species will include the relative abundance of all strains as well.)	As predicted by the metagenomics module (see metagenomics module documentation for more information).	Is there at least one read that has a top alignment to the SoC database included in the metagenomics module predictions? (TRUE=yes; FALSE=no)	Count of regions in SoC filter for the organism.	Unique SoCs identified in the SoC filter.	List of metadata categories corresponding to the SoCs in the SoC filter (e.g., adherence, invasion, antibiotic resistance, damage, etc.).	Total number of SoCs in the Battelle SoC database for the organism (all categories).	(Column J) / (Column L) *100	Unique SoCs in SoC filter with the following “interesting” or more threatening categories: active, damage, apoptosis, inhibits, or transmission.	Total number of “interesting” SoCs in the Battelle SoC database for the organism (all categories). Interesting categories are defined as Active, Damage, Apoptosis, Inhibits, and Transmission.	SoC organism GUI (if the organism is in the SoC database).	Marked as a human pathogen in the SoC database (1=yes; 0=no).	Rank from NCBI (e.g., species, strain, etc.).	Organism type from NCBI (e.g., bacteria, fungi, etc.).	The type of nucleic acids that compose the genome of the organism (e.g., dsRNA, dsDNA, etc.).	The organism GUID from the top alignment file.	Total number of SoCs identified in top alignment file.	Unique SoCs from Column V.	(Column W) / (Column L) * 100	Total number of reads to the organism in the top alignment file.	List of metadata categories corresponding to the SoCs in the top alignment file (e.g., adherence, invasion, antibiotic resistance, damage, etc.).	Number of unique “interesting” SoCs in the top alignment file (i.e., active, damage, apoptosis, inhibits, or transmission).	same as column O. Note that a metagenomics module TaxID can have multiple children TaxIDs that are in the SoC. In these situations, all SoCs are summed.	Organism is marked as an encephalitis pathogen (TRUE=yes; FALSE=no).	Possibility of the encephalitis pathogen being detected in clinical samples (probable/rare).	Citations documenting encephalitis organism pathogenicity.	Organism is marked as a meningitis pathogen (TRUE=yes; FALSE=no).	Possibility of the meningitis pathogen being detected in clinical samples (probable/rare).	Citations documenting meningitis organism pathogenicity.	Organism is marked as a myelitis pathogen (TRUE=yes; FALSE=no).	Possibility of the myelitis pathogen being detected in clinical samples (probable/rare).	Citations documenting myelitis organism pathogenicity.	Organism is marked as a respiratory or pulmonary disease pathogen (TRUE=yes; FALSE=no).	Possibility of the respiratory or pulmonary disease pathogen being detected in clinical samples (probable/rare).	Citations documenting the respiratory or pulmonary disease organism pathogenicity.	Organism is marked as a pneumonia pathogen; this includes any type of pneumonia (e.g., ventilator-associated, hospital-acquired, aspiration, etc.) (TRUE=yes; FALSE=no).	Possibility of the pneumonia pathogen being detected in clinical samples (probable/rare).	Citations documenting the pneumonia organism pathogenicity.	Organism is marked as an aspiration pneumonia pathogen (TRUE=yes; FALSE=no).	Possibility of the aspiration pneumonia pathogen being detected in clinical samples (probable/rare). This cell will output N/A since the incidence of this disease has not been curated to date.	Citations documenting the aspiration pneumonia organism pathogenicity.	Organism is marked as a community-acquired pneumonia (CAP) pathogen (TRUE=yes; FALSE=no).	Possibility of the CAP pathogen being detected in clinical samples (probable/rare). This cell will output N/A since the incidence of this disease has not been curated to date.	Citations documenting the CAP organism pathogenicity.	Organism is marked as a hospital-acquired pneumonia (HAP) pathogen (TRUE=yes; FALSE=no).
[truncated: 14 more columns]

## Sheet: respiratory-trigger-summary
Condition-1A	Condition-1B	Condition-2	Condition-3	Condition-4	Condition-5
Highest Confidence Respiratory Agent	High Confidence Respiratory Agent	Medium Confidence Respiratory Agent	Lowest Confidence Respiratory Agent	Any other human pathogen >1%	Any other human pathogen
• SoC Filter* is True • SoC agent is a pathogen that infects human host and has > 1% relative abundance of predicted reads if bacteria and no minimum threshold for viruses, fungi, and other • SoC agent is docmented as a human respiratory pathogen • At least one SoC with the Active, Damage, Apoptosis, Inhibits, or Transmission threat category from the agent was used by UltraSEQ’s metagenomics modu…	• SoC Filter* is False • SoC agent is a pathogen that infects human host and has > 1% relative abundance if bacteria and no minimum threshold for viruses, fungi, and other • SoC agent is docmented as a human respiratory pathogen • At least one SoC with the Active, Damage, Apoptosis, Inhibits, or Transmission threat category from the agent was identified by UltraSEQ as a top alignment for at least…	• Condition 1A and Condition1B = FALSE • SoC agent is a pathogen that infects human host and has > 1% relative abundance if bacteria and no minimum threshold for viruses, fungi, and other • SoC agent is docmented as a human respiratory pathogen • There are no SoCs with Active, Damage, Apoptosis, Inhibits, or Transmission threat categories for that agent	• Condition 1A and Condition1B = FALSE • SoC agent is a pathogen that infects human host and has > 1% relative abundance if bacteria and no minimum threshold for viruses, fungi, and other • SoC agent is docmented as a human respiratory pathogen • There are SoCs from the Active, Damage, Apoptosis, Inhibits, or Transmission threat category for that agent, however none are found [Note: Antibiotic re…	• Any other pathogen w/ > 1% relative abundance	• Any human pathogen not in any of the above conditions
[Name, TaxID, Agent Type, %RelAbund, %Conf, # Interesting Found SoCs/# Interesting Agent SoCs]**	[Name, TaxID, Agent Type, %RelAbund, %Conf, # Interesting Found SoCs/# Interesting Agent SoCs]**	[Name, TaxID, Agent Type, %RelAbund, %Conf, # Interesting Found SoCs/# Interesting Agent SoCs]**	[Name, TaxID, Agent Type, %RelAbund, %Conf, # Interesting Found SoCs/# Interesting Agent SoCs]**	[Name, TaxID, Agent Type, %RelAbund, %Conf, # Interesting Found SoCs/# Interesting Agent SoCs]**	[Name, TaxID, Agent Type, %RelAbund, %Conf, # Interesting Found SoCs/# Interesting Agent SoCs]**
Row 2: Respiratory Disease Diagnosis Confidence
Row 3: Qualifications
Row 4: UltraSeq output descriptions within the brackets
*SoC Filter is a condition that is true when the UltraSEQ metagenomics module uses the SoC to trigger the taxonomy prediction.
**Define the following: %RelAbund: this is for the predicted only reads (column E from main-report); %Conf: as calculated by the metagenomics module; # Found SoCs/# Agent SoCs: (column N/column O)

## Sheet: enceph_men_mye-trigger-summary
Condition-1A	Condition-1B	Condition-2	Condition-3	Condition-4	Condition-5
Highest Confidence Encephalitis, Meningitis or Myelitis Agent	High Confidence Encephalitis, Meningitis or Myelitis Agent	Medium Confidence Encephalitis, Meningitis or Myelitis Agent	Lowest Confidence Encephalitis, Meningitis or Myelitis Agent	Any other human pathogen >1%	Any other human pathogen
• SoC Filter* is True • SoC agent is a pathogen that infects human host and has > 1% relative abundance of predicted reads if bacteria and no minimum threshold for viruses, fungi, and other • SoC agent is documented as an encephalitis, meningitis or myelitis pathogen • At least one SoC with the Active, Damage, Apoptosis, Inhibits, or Transmission threat category from the agent was used by UltraSE…	• SoC Filter* is False • SoC agent is a pathogen that infects human host and has > 1% relative abundance if bacteria and no minimum threshold for viruses, fungi, and other • SoC agent is documented as an encephalitis, meningitis or myelitis pathogen • At least one SoC with the Active, Damage, Apoptosis, Inhibits, or Transmission threat category from the agent was identified by UltraSEQ as a top a…	• Condition 1A and Condition1B = FALSE • SoC agent is a pathogen that infects human host and has > 1% relative abundance if bacteria and no minimum threshold for viruses, fungi, and other • SoC agent is documented as an encephalitis, meningitis or myelitis pathogen • There are no SoCs with Active, Damage, Apoptosis, Inhibits, or Transmission threat categories for that agent	• Condition 1A and Condition1B = FALSE • SoC agent is a pathogen that infects human host and has > 1% relative abundance if bacteria and no minimum threshold for viruses, fungi, and other • SoC agent is documented as an encephalitis, meningitis or myelitis pathogen • There are SoCs from the Active, Damage, Apoptosis, Inhibits, or Transmission threat category for that agent, however none are found…	• Any other pathogen w/ > 1% relative abundance	• Any human pathogen not in any of the above conditions
[Name, TaxID, Agent Type, %RelAbund, %Conf, # Interesting Found SoCs/# Interesting Agent SoCs]**	[Name, TaxID, Agent Type, %RelAbund, %Conf, # Interesting Found SoCs/# Interesting Agent SoCs]**	[Name, TaxID, Agent Type, %RelAbund, %Conf, # Interesting Found SoCs/# Interesting Agent SoCs]**	[Name, TaxID, Agent Type, %RelAbund, %Conf, # Interesting Found SoCs/# Interesting Agent SoCs]**	[Name, TaxID, Agent Type, %RelAbund, %Conf, # Interesting Found SoCs/# Interesting Agent SoCs]**	[Name, TaxID, Agent Type, %RelAbund, %Conf, # Interesting Found SoCs/# Interesting Agent SoCs]**
Row 2: Encephalitis, Meningitis or Myelitis Disease Diagnosis Confidence
Row 3: Qualifications
Row 4: UltraSeq output descriptions within the brackets
*SoC Filter is a condition that is true when the UltraSEQ metagenomics module uses the SoC to trigger the taxonomy prediction.
**Define the following: %RelAbund: this is for the predicted only reads (column E from main-report); %Conf: as calculated by the metagenomics module; # Found SoCs/# Agent SoCs: (column N/column O)

## Sheet: sample-statistics
Number of Query Reads	Number of Queries Used by Metagenomics Module	Number of Queries with Translated Region	Number of Queries with Translated Region and Bacteria/Virus/Fungi	Number of Queries with SoC in Top Align	Percent of Queries with SoC in Top Align / Translated Region	Queries with Translated Region: Normed Threat Category 1 Signal	Queries with Translated Region: Normed Threat Category 2 Signal	Queries with Translated Region: Normed Threat Category 3 Signal	Queries with Translated Region: Normed Threat Category 4 Signal	Active	Adherence	Antibiotic Resistance	Apoptosis	Damage	Inhibits	Invasion	Motility	Passive	Prion	Protein Bioregulator	Transmission	Bioregulator Path	Drug Path	Explosive Path	Toxin Path
Total number of reads input into UltraSEQ run.	Total number of reads input used by metagenomics module to make taxonomy predictions.	Total number of reads identified by UltraSEQ as containing a translated region (i.e., aligned to uniref100 and/or SoC database).	Total number of reads identified by UltraSEQ as containing a translated region (i.e., aligned to uniref100 and/or SoC database, and containing a top alignment to a bacteria, virus, or fungi accession.)	Total number of reads that have top alignment to a SoC.	Column E / Column C	Average threat category 1 UltraSEQ signal from reads with a translated region and containing a top alignment to a bacteria, virus, or fungi accession.	Average threat category 2 UltraSEQ signal from reads with a translated region and containing a top alignment to a bacteria, virus, or fungi accession. Note that both UltraSEQ threat category 2 condition signals are summed.	Average threat category 3 UltraSEQ signal from reads with a translated region and containing a top alignment to a bacteria, virus, or fungi accession. Note that all three UltraSEQ threat category 3 condition signals are summed.	Average threat category 4 UltraSEQ signal from reads with a translated region and containing a top alignment to a bacteria, virus, or fungi accession. Note that both UltraSEQ threat category 4 condition signals are summed.	Average active UltraSEQ signal from reads with a translated region and containing a top alignment to a bacteria, virus, or fungi accession.	Average adherence UltraSEQ signal from reads with a translated region and containing a top alignment to a bacteria, virus, or fungi accession.	Average antibiotic resistance UltraSEQ signal from reads with a translated region and containing a top alignment to a bacteria, virus, or fungi accession.	Average apoptosis UltraSEQ signal from reads with a translated region and containing a top alignment to a bacteria, virus, or fungi accession.	Average damage UltraSEQ signal from reads with a translated region and containing a top alignment to a bacteria, virus, or fungi accession.	Average inhibits UltraSEQ signal from reads with a translated region and containing a top alignment to a bacteria, virus, or fungi accession.	Average invasion UltraSEQ signal from reads with a translated region and containing a top alignment to a bacteria, virus, or fungi accession.	Average motility UltraSEQ signal from reads with a translated region and containing a top alignment to a bacteria, virus, or fungi accession.	Average passive UltraSEQ signal from reads with a translated region and containing a top alignment to a bacteria, virus, or fungi accession.	Average prion UltraSEQ signal from reads with a translated region and containing a top alignment to a bacteria, virus, or fungi accession.	Average protein bioregulators UltraSEQ signal from reads with a translated region and containing a top alignment to a bacteria, virus, or fungi accession.	Average transmission UltraSEQ signal from reads with a translated region and containing a top alignment to a bacteria, virus, or fungi accession.	Average protein bioregulators UltraSEQ signal from reads with a translated region and containing a top alignment to a bacteria, virus, or fungi accession.	Average drug pathway UltraSEQ signal from reads with a translated region and containing a top alignment to a bacteria, virus, or fungi accession.	Average explosive pathway UltraSEQ signal from reads with a translated region and containing a top alignment to a bacteria, virus, or fungi accession.	Average toxin pathway UltraSEQ signal from reads with a translated region and containing a top alignment to a bacteria, virus, or fungi accession.

## Sheet: CARD SoCs Report
SoC UUID	Number of Reads Aligning to SoC	Percent of Reads Aligning to SoC	SoC Name	SoC Alt Names	SoC Threat Metadata Categories	Rationale for Inclusion	Evidence for Virulence	Legitimate Use Cases	CARD Confers Resistance to Antibiotic	SoC Confers Resistance to Drug Class	AMR Gene Family (ARO) ID	AMR Gene Family Confers Resistance to Antibiotic	AMR Gene Family Confers Resistance to Drug Class	SoC ARO is an Antibiotic Resistant Gene Variant or Mutant	AMR Gene Family is an Antibiotic Resistance Gene Variant or Mutant
SoC GUID from biocuration tool (only antibiotic resistance SoCs)	Total number of reads that align to AbR SoC from top alignment file.	Number of AbR Reads Aligning to Soc / Number of Reads with a Translated Region	The protein/gene name assigned by CARD for the SoC.	The CARD accession for the SOC.	The antibiotic resistance threat metadata category was identified for this SoC.	A statement describing what makes this SOC a virulence factor.	Citations provided for evidence of antibiotic resistance.	Explanation of legitimate, non-biothreat use cases for SoC.	As defined by the ro.tsv file from Downloads section in https://card.mcmaster.ca/download, “confers_resistance_to_drug: confers_resistance_to_antibiotic: A relationship ontology term in which the subject (usually an enzyme, protein or other gene product) confers or contributes to clinically relevant resistance to a specific antibiotic drug. An entity is resistant to a chemical compound if and onl…	As defined by the ro.tsv file from Downloads section in https://card.mcmaster.ca/download, “confers_resistance_to: confers_resistance_to_drug_class: A relationship ontology term in which the subject (e.g. a gene family) confers or contributes to antibiotic resistance to the object (e.g. a drug class). It is a qualitative measure of antibiotic resistance, based on an experiment illustrating elevat…	ARO ID of AMR gene family; AMR gene family is a family of genes (group of specific proteins, some of which are included in SoC, that can confer resistance to a specific antibiotic and/or drug class; CARD accession is provided in parenthesis.	The antibiotic that the AMR gene family confers resistance to; CARD accession is provided in parenthesis.	The antibiotic drug class that the AMR gene family confers resistance to; CARD accession is provided in parenthesis.	Does the SoC have the “is_a” relationship to gene variant or mutant? [is_a: ARO:0000031 (antibiotic resistant gene variant or mutant); i.e., the resistance gene only confers resistance if the mutation or variant is present; currently, only SoCs that are part of the homology model are included in the SoC, so these should all be 0’s.](1=yes; 0=no)	Does the AMR gene family have the “is_a” relationship to gene variant or mutant? [is_a: ARO:0000031 (antibiotic resistant gene variant or mutant); i.e., the resistance gene only confers resistance if the mutation or variant is present; currently, only SoCs that are part of the homology model are included in the SoC, so these should all be 0’s.](1=yes; 0=no)

## Sheet: Agent Report-"Taxid"-VF
SoC UUID	SoC in SoC Filter Condition	Number of Reads Aligning to SoC	SoC Names	SoC Alt Names	SoC Threat Metadata Categories	Threat Categories Contains Act, Dam, Apop, Inh, Trans	Rationale for Inclusion	Evidence for Virulence	Legitimate Use Cases	CARD Confers Resistance to Antibiotic	SoC Confers Resistance to Antibiotic	AMR Gene Family (ARO) ID	AMR Gene Family Confers Resistance to Antibiotic	AMR Gene Family Confers Resistance to Drug Class	SoC ARO is an Antibiotic Resistant Gene Variant or Mutant	AMR Gene Family is an Antibiotic Resistant Gene Variant or Mutant
SoC GUID (aka UUID; universally unique identifier) from biocuration tool.	Is the SoC contained in the SoC filter? (TRUE=yes; FALSE=no)	Total number of reads that align to the SoC from the top alignment file.	Name of SoC from biocuration tool.	Alternate name of SoC from biocuration tool.	Metadata from the biocuration tool (e.g., active, damage, etc.)	Organism found in the biocuration tool that contains metadata for either active, damage, apoptosis, inhibits, or transmission virulence factors. (TRUE=yes; FALSE=no)	High level summary of why SoC is in the database.	Is there evidence that this virulence factor could be transferred to another organism? If so, an explanation and reference is provided.	Explanation of legitimate, non-biothreat use cases for SoC.	As defined by the ro.tsv file from Downloads section in https://card.mcmaster.ca/download, “confers_resistance_to_drug: confers_resistance_to_antibiotic: A relationship ontology term in which the subject (usually an enzyme, protein or other gene product) confers or contributes to clinically relevant resistance to a specific antibiotic drug. An entity is resistant to a chemical compound if and onl…	As defined by the ro.tsv file from Downloads section in https://card.mcmaster.ca/download, “confers_resistance_to: confers_resistance_to_drug_class: A relationship ontology term in which the subject (e.g. a gene family) confers or contributes to antibiotic resistance to the object (e.g. a drug class). It is a qualitative measure of antibiotic resistance, based on an experiment illustrating elevat…	ARO ID of antimicrobial resistance (AMR) gene family; AMR gene family is a family of genes (group of specific proteins, some of which are included in SoC db) that can confer resistance to a specific antibiotic and/or drug class. Note: SoCs mapped to CARD database via ARO identifier using CARD files (e.g., aro.tsv file).	The antibiotic that the AMR gene family confers resistance to. Note: SoCs mapped to CARD database via ARO identifier using CARD files (e.g., aro.tsv file).	The antibiotic drug class that the AMR gene family confers resistance to. Note: SoCs mapped to CARD database via ARO identifier using CARD files (e.g., aro.tsv file).	Does the SoC have the “is_a” relationship to gene variant or mutant? [is_a: ARO:0000031 (antibiotic resistant gene variant or mutant); i.e., the resistance gene only confers resistance if the mutation or variant is present; currently, only SoCs that are part of the homology model are included in the SoC, so these should all be 0’s.](1=yes; 0=no). Note: SoCs mapped to CARD database via ARO identif…	Does the AMR gene family have the “is_a” relationship to gene variant or mutant? [is_a: ARO:0000031 (antibiotic resistant gene variant or mutant); i.e., the resistance gene only confers resistance if the mutation or variant is present; currently, only SoCs that are part of the homology model are included in the SoC, so these should all be 0’s.](1=yes; 0=no). Note: SoCs mapped to CARD database via…

## Sheet: Agent Report-"Taxid"-ABR
Drug Class	Drug Class Evidence: SoC Evidence [Soc Name, SoC Alt Name, Number of Reads Aligning to SoC, perc reads, gene variant or mutant]	Drug Class Evidence: AMR gene family [AMR name, AMR CARD ID, Soc name associated with AMR, SoC Alt Name, Number of Reads Aligning to SoC, perc reads, AMR gene variant or mutant]	Antibiotic	Antibiotic Evidence: SoC Evidence [Soc Name, SoC Alt Name, Number of Reads Aligning to SoC, perc reads, gene variant or mutant]	Antibiotic Evidence: AMR gene family [AMR name, AMR CARD ID, Soc name associated with AMR, SoC Alt Name, Number of Reads Aligning to SoC, perc reads, AMR gene variant or mutant]
A drug class is defined by CARD as “a set of antibiotic molecules, including antibiotic/adjuvant combination medications, with similar chemical structures, molecular targets, and/or modes and mechanisms of action as described in the following link, https://card.mcmaster.ca/ontology/43517; all drug classes can be found in ‘aro_categories.tsv’ file on CARD. Note: SoCs mapped to CARD database via AR…	Concatenated evidence for all AbR SoCs in the "Agent Report-"Taxid"-VF" tab associated with the drug class from column A in this tab (i.e., a list of AbR SoCs identified that are relevant to the drug class)	Concatenated evidence for all AMR gene families SoCs in the "Agent Report-"Taxid"-VF" tab associated with the drug class from column A in this tab (i.e., a list of AMR gene families identified that are relevant to the drug class)	Specific antibiotic within the drug class.	Concatenated evidence for all AbR SoCs in the "Agent Report-"Taxid"-VF" tab associated with the antibiotic from column D in this tab (i.e., a list of AbR SoCs identified that are relevant to the antibiotic)	Concatenated evidence for all AMR gene families SoCs in the "Agent Report-"Taxid"-VF" tab associated with the antibiotic from column D in this tab (i.e., a list of AMR Gene Families identified that are relevant to the antibiotic class)
