# Supplementary material for: UltraSEQ, a Universal Bioinformatic Platform for Information-Based Clinical Metagenomics and Beyond
Source: Microbiol Spectr. 2023 Apr 11;11(3):e04160-22. doi: 10.1128/spectrum.04160-22 (PMC10269449; doi:10.1128/spectrum.04160-22)
Supplement: Supplemental file 3 — Supplemental material. Download spectrum.04160-22-s0003.xlsx, XLSX file, 0.09 MB [file spectrum.04160-22-s0003.xlsx]

## Sheet: Overall scores
	Fisher	babiker	flygare	Battelle	Xavier	Miller (all)	Yang	hasan	saha	watts		SUM
# samples	24	47	24	8	8	76	22	5		2		216
# comparisons	24	45	24	8	13	173	20	5	93	2		407
TP	14	27	24	6	12	50	9	1	53	2		198
FP	0	2	0	0	0	0	3	0	0	0		5
FN	5	0	0	2	1	9	3	0	11	0		31
TN	5	16	0	0	0	114	5	4	29	0		173
											PPA	0.864629
											NPA	0.97191
											Accuracy	0.911548

## Sheet: Fisher_final
sample_accession	Sample name	run_accession	sample type	PCR fluA Ct	PCR matrix Ct Result (detects fluA matrix protein)	PCR flu H1 Ct (H1N1 subtyping)	influenza genotype	Author results	Author influenza call relative to PCR	Explify results: bacteria (phenotype group)	Explify results: viruses (phenotype group)	Explify results: fungi (phenotype group)	Explify Influenza call relative to PCR	UltraSEQ call	UltraSEQ Condition	UltraSEQ results	Comments	>500K reads ran through ultraseq? (1=yes,0=no)
SAMEA3146660	1	ERR690488	BAL	#N/A	#N/A	#N/A	Negative	ND	TN	ND	ND	ND	TN	RSV Pichia kudriavzevii (potential contaminant involved in chocolate production)	1A 2	TN		0
SAMEA3146661	2	ERR690489	BAL	#N/A	#N/A	#N/A	Negative	H. influenza, Streptococcus, Streptococcus mitis	TN	ND	Human rhinovirus A (3)	ND	TN	Rhinovirus	2	TN		0
SAMEA3146662	3	ERR690490	BAL	#N/A	#N/A	#N/A	Negative	RSV, Saccharomycetales, Candida albicans, Pseudomonas sp, Pseudomonas fluorescens	TN	ND	ND	ND	TN	ND	N/A	TN		0
SAMEA3146663	4	ERR690491	BAL	#N/A	#N/A	#N/A	Negative	rhinovirus, Pseudomonas	TN	ND	RSV A (3)	ND	TN	RSV	1A	TN		0
SAMEA3146664	5	ERR690492	BAL	#N/A	#N/A	#N/A	Negative	Brettanomyces custersianus, Pichia sp, Lactobacillus rhamnosus, Pseudomonas sp.	TN	ND	ND	ND	TN	ND	N/A	TN		0
SAMEA3146655	83	ERR690493	Swab	29	29	25	H1N1	Influenza A	TP	ND	Flu A H1N1 (3)	ND	TP	Influenza A	1A	TP		1
SAMEA3146637	104	ERR690494	BAL	26	28	Neg	fluA	Influenza A, Candida dubliniensis	TP	ND	Flu A H1N1 (3)	ND	TP	Influenza A Plasmodium ovale wallikeri (rare, likely lab contaminant, see text)	1A 2	TP		1
SAMEA3146647	208	ERR690495	Sputum	30	Neg	27	H1N1	Influenza A, Enterrococcus saccharolyticus, Haemophilus parainfluenza, Neisseria spp, Streptococcus sp.	TP	Rothia mucilanginosa (1), Streptococcus mitis (2), Capnocytophaga gingivalis (1), Campylobacter concisus (1)	Flu A H1N1 (3)	ND	TP	Influenza A	1A	TP		0
SAMEA3146646	677	ERR690498	Sputum	Neg	35	34	H1N1	Parvovirus, Candida sp, Enterococcus sp,	FN	Enterrococcus faecium (2)	ND	ND	FN	Candida albicans (mucus flora) Candida dubliniensis (rare)	1A 2	FN		0
SAMEA3146638	755	ERR690501	BAL	33	32	30	H1N1	Parvovirus, Influenza B	TP	ND	Flu A H1N1 (3)	ND	TP	Influenza A Prevotella melaninogenica (likely oral contaminant)	1A 2	TP		0
SAMEA3146654	768	ERR690502	Swab	36	35	34	H1N1	Enterococcus sp, Haemophilus parainfluenza, Kingella potus, Neisseria sp CSL 7565, Streptococcus sp	FN	Rothia mucilanginosa (1), Streptococcus mitis (2), Gemella haemolysans (1)	Flu A H3N2 (3)	ND	TP	ND	N/A	FN		0
SAMEA3146656	848	ERR690505	Swab	28	26	26	H1N1	Influenza A, Moraxella catarrhalis	TP	ND	Flu A H1N1 (3)	ND	TP	Influenza A Moraxella catarrhalis (likely oral/nasal contaminant)	1A 1A	TP		1
SAMEA3146639	1116	ERR690509	BAL	30	28	29	H1N1	None	FN	ND	ND	ND	FN	Bacillus thuringiensis (rare) Plasmodium ovale wallikeri (rare, likely lab contaminant, see text)	1B 2	FN		0
SAMEA3146644	1168	ERR690510	Sputum	23	24	Neg	fluA	Influenza A, Haemophilus parainfluenza, Neisseria, Streptococcus	TP	Streptococcus mitis (2), Rothia mucilaginosa (1)	Flu A H3N2 (3)	ND	TP	Influenza A	1A	TP		0
SAMEA3146653	1538	ERR690513	Swab	30	29	29	H1N1	Human herpesvirus 1, Influenza A, Candida albicans,	TP	ND	Flu A H1N1 (3), HSV-1 (2)	ND	TP	Candida albicans (native mucus flora) Human alphaherpesvirus 1 (colonizer) Helicobacter pylori Bacillus thuringiensis (rare)	1A 1A 1B 1B	FN	Human alphaherpes virus dominates signal, so UltraSEQ does not detect Influenza A	1
SAMEA3146652	1539	ERR690516	Swab	30	30	28	H1N1	Influenza A, Candida sp, Neisseria sp, Streptococcus sp	TP	ND	Flue A H1N1 (3)	ND	TP	Influenza A Candida species (native mucus flora)	1A	TP		0
SAMEA3146651	1647	ERR690519	Swab	31	34	Neg	fluA	Parvovirus, Influenza A, Streptococcus sp.	TP	ND	Flu A H3N2 (3)	ND	TP	Influenza A	1A	TP		1
SAMEA3146650	1689	ERR690522	Swab	36	40	Neg	fluA	Candida albicans, Enterococcus dispar, Haemophilus parahaemolyticus, Haemophilus parainfluenza, Neisseria sp. Streptococcus sp.	FN	Haemophilus parainfluenzae (2), Gemella haemolysans (1), Streptococcus mitis (2), Rothia mucilaginosa (1), Haemophilus parahaemolyticus (2), Neisseria flavenscens (1)	ND	ND	FN	Influenza A Neisseria meningitidis (colonizer)	1B 1B	TP		0
SAMEA3146640	1721	ERR690525	BAL	26	28	Neg	fluA	Torque teno virus, Influenza A	TP	ND	Flu A H3N2 (3)	ND	TP	Influenza A Bacillus thuringiensis (rare) Plasmodium ovale wallikeri (rare, likely lab contaminant, see text)	1A 1B 2	TP		1
SAMEA3146643	1773	ERR690526	Sputum	25	27	Neg	fluA	Influenza A, Haemophilus parainfluenza, Neisseria sp, Streptococcus sp	TP	ND	Flu A H3N2 (3)	ND	TP	Influenza A	1A	TP		1
SAMEA3146649	2098	ERR690529	Swab	33	NT	Neg	fluA	Parvovirus, Influenza A, Candida dubliniensis, Streptoccus sp.	TP	ND	Flu A H3N2 (3)	ND	TP	Influenza A	1A	TP		1
SAMEA3146665	2292	ERR690532	BAL	24	NT	23	H1N1	Influenza A	TP	ND	Flu A H1N1 (3)	ND	TP	Influenza A	1A	TP		1
SAMEA3146648	2373	ERR690533	Swab	31	NT	Neg	fluA	Merkel cell polyomavirus, Parvovirus, Influenza A, Candida sp, Enterococcus sp, Haemophilus parainfluenza, Streptococcus sp.	TP	Streptococcus mitis (2), Rothia mucilaginosa (1), Finegoldia magna (Peptostreptococcus magnus) (1)	Flu A H3N2 (3)	ND	TP	Candida albicans (mucus flora) Streptococcus pneumoniae (colonizer)	1A 1B	FN		0
SAMEA3146659	14087	ERR690536	Secretion	Neg	NT	NT	InflB	Influenza B, Haemophilus influenza, Kingella kingae, Streptococcus sp	TP	ND	Influenza B virus (3), Human prainfluenza virus 3 (3)	ND	TP	Influenza B	2	TP		0
Abbreviations: RSV=Respiratory syncytial virus						All samples		TP	15			TP	16		TP	14
								FP	0			FP	0		FP	0
								FN	4			FN	3		FN	5
								TN	5			TN	5		TN	5
								PPA	0.789474			PPA	0.842105		PPA	0.736842
								NPA	1			NPA	1		NPA	1
								Accuracy	0.833333			Accuracy	0.875		Accuracy	0.791667
						Only samples w/ <500K reads		TP	9			TP	9		TP	8
								FP	0			FP	0		FP	0
								FN	0			FN	0		FN	1
								TN	0			TN	0		TN	0
								PPA	1			PPA	1		PPA	0.888889
								NPA	#DIV/0!			NPA	#DIV/0!		NPA	#DIV/0!
								Accuracy	1			Accuracy	1		Accuracy	0.888889

## Sheet: Babiker_final
Sample ID	SRR ID	SARS-CoV-2 PCR results	Other virus PCR results (Clinical Molecular Testing /Confirmation Testing)	Author (Kraken) call	Author (Kraken) results	Explify Call	Explify Results	UltraSEQ call	Condition	UltraSEQ Results
GA-EHC-061I	SRR12641738	Not tested	None	ND	TN	ND	TN	ND	N/A	TN
GA-EHC-059G	SRR12641739	Not tested	HCoV OC43	HCoV OC43	TP	ND	FN	HCoV OC43	1A	TP
GA-EHC-058F	SRR12641740	Not tested	None	ND	TN	ND	TN	Influenza A RSV	1B 3	FP
GA-EHC-021U	SRR12641741	Not tested	None	ND	TN	ND	TN	ND	N/A	TN
GA-EHC-012L	SRR12641742	Not tested	None	ND	TN	ND	TN	ND	N/A	TN
GA-EHC-011K	SRR12641743	Not tested	None	ND	TN	ND	TN	ND	N/A	TN
GA-EHC-104Z	SRR12641744	Not tested	None	ND	TN	ND	TN	ND	N/A	TN
GA-EHC-006F	SRR12641745	Not tested	Influenza A (H1N1)	Influenza A	TP	Influenza A	TP	Influenza A (H1N1)	1A	TP
GA-EHC-103Y	SRR12641746	Not tested	RSV	RSV	TP	RSV-B	TP	RSV	1A	TP
GA-EHC-102X	SRR12641747	Not tested	RSV	RSV	TP	RSV-B	TP	RSV	1A	TP
GA-EHC-100V	SRR12641748	Not tested	None	ND	TN	ND	TN	ND	N/A	TN
GA-EHC-099U	SRR12641749	Not tested	None	ND	TN	ND	TN	ND	N/A	TN
GA-EHC-096R	SRR12641750	Not tested	None	ND	TN	ND	TN	ND	N/A	TN
GA-EHC-095Q	SRR12641751	Not tested	Influenza A	Influenza A	TP	ND	FN	Influenza A	1A	TP
GA-EHC-094P	SRR12641752	Not tested	Human metapneumovirus	Human metapneumovirus	TP	Human metapneumovirus	TP	Human metapneumovirus	1A	TP
GA-EHC-092N	SRR12641753	Not tested	Human metapneumovirus	Human metapneumonvirus	TP	Human metapneumovirus	TP	Human metapneumovirus	3	TP
GA-EHC-090L	SRR12641754	Not tested	None	ND	TN	ND	TN	ND	N/A	TN
GA-EHC-088J	SRR12641755	Not tested	No Testing Perfomed	ND	N/A	ND	N/A	ND	N/A	N/A
GA-EHC-003C	SRR12641756	Not tested	None	ND	TN	ND	TN	ND	N/A	TN
GA-EHC-082D	SRR12641757	Not tested	None	ND	TN	ND	TN	ND	N/A	TN
GA-EHC-079A	SRR12641758	Not tested	None/ Confirmation testing not performed	Human metapneumovirus	N/A	Human metapneumovirus	N/A	Human metapneumovirus	1A	N/A
GA-EHC-078Z	SRR12641759	Not tested	None	ND	TN	ND	TN	None	N/A	TN
GA-EHC-075W	SRR12641760	Not tested	HCoV OC43	HCoV OC43	TP	ND	FN	HCoV OC43	1B	TP
GA-EHC-074V	SRR12641761	Not tested	None	ND	TN	ND	TN	ND	N/A	TN
GA-EHC-072T	SRR12641762	Not tested	None/ None	RSV	FP	ND	TN	RSV	1A	FP
GA-EHC-070R	SRR12641763	Not tested	HCoV HKU1	HCoV HKU1	TP	HCoV HKU1	TP	HCoV HKU1	1A	TP
GA-EHC-068P	SRR12641764	Not tested	None	ND	TN	ND	TN	ND	N/A	TN
GA-EHC-066N	SRR12641765	Not tested	No Testing Perfomed	ND	TN	ND	TN	ND	N/A	TN
GA-EHC-063K	SRR12641766	Not tested	Influenza A (H1N1)	Influenza A	TP	Influenza A	TP	Influenza A	1A	TP
GA-EHC-002B	SRR12641767	Not tested	None	ND	TN	ND	TN	ND	N/A	TN
GA-EHC-001A	SRR12641768	Not tested	HCoV NL63	HCoV NL63	TP	HCoV NL63	TP	HCoV NL63	1A	TP
GA-EHC-084F	SRR12720795	34	None	ND (1 genome region for SARS-CoV-2, see text)	FN	(Not Run)	N/A	SARS-CoV-2	1A	TP
GA-EHC-083E	SRR12720796, SRR12720797	20.4	None	SARS-CoV-2	TP	SARS-CoV-2	TP	SARS-CoV-2	1A	TP
GA-EHC-069Q	SRR12720800	25.6	None	SARS-CoV-2	TP	(Not Run)	N/A	SARS-CoV-2	1A	TP
GA-EHC-018R	SRR12720804	31.5	None	SARS-CoV-2	TP	SARS-CoV-2	TP	SARS-CoV-2	1A	TP
GA-EHC-053A	SRR12720806	20.52	None	SARS-CoV-2	TP	SARS-CoV-2	TP	SARS-CoV-2	1A	TP
GA-EHC-046T	SRR12720812	30.1	None	SARS-CoV-2	TP	SARS-CoV-2	TP	SARS-CoV-2	1A	TP
GA-EHC-041O	SRR12720819	14.3	None	SARS-CoV-2	TP	SARS-CoV-2	TP	SARS-CoV-2	1A	TP
GA-EHC-039M	SRR12720821	25.9	None	SARS-CoV-2	TP	SARS-CoV-2	TP	SARS-CoV-2	1A	TP
GA-EHC-034H	SRR12720824	17.4	RSV	RSV, SARS-CoV-2	TP	SARS-CoV-2	TP	SARS-CoV-2	1A	TP
GA-EHC-033G	SRR12720825	19.7	None	SARS-CoV-2	TP	SARS-CoV-2	TP	SARS-CoV-2	1A	TP
GA-EHC-209C	SRR12720827, SRR12720828	24.8	None	SARS-CoV-2	TP	SARS-CoV-2	TP	SARS-CoV-2	1A	TP
GA-EHC-161G	SRR12720831, SRR12720832	29.14	No Testing Perfomed	SARS-CoV-2	TP	(Not Run)	N/A	SARS-CoV-2	1A	TP
GA-EHC-136H	SRR12720837, SRR12720838	18.22	No Testing Perfomed	SARS-CoV-2	TP	SARS-CoV-2	TP	SARS-CoV-2	1A	TP
GA-EHC-119P	SRR12720844	27.3	None	SARS-CoV-2	TP	(Not Run)	N/A	SARS-CoV-2	1A	TP
GA-EHC-030D	SRR12720845	16.6	None	SARS-CoV-2	TP	SARS-CoV-2	TP	SARS-CoV-2	1A	TP
GA-EHC-113J	SRR12720849	25.9	None	SARS-CoV-2	TP	SARS-CoV-2	TP	SARS-CoV-2	1A	TP
Abbreviations: HCoV = human coronavirus
			TP		26		20			27
			FP		1		0			2
			FN		1		3			0
			TN		17		18			16
			PPA		0.962963		0.869565			1
			NPA		0.944444		1			0.888889
			Accuracy		0.955556		0.926829			0.955556

## Sheet: Flygare_final
sample_alias	run_accession	PCR result	Explify Call	Explify Results	UltraSEQ call	Condition	UltraSEQ Result
UT_E114	ERR1360089	Human respirovirus 1			Human respirovirus 1	2	TP
UT_E120	ERR1399367	Respiratory syncytial virus	Respiratory syncytial virus B	TP	Respiratory syncytial virus B	1A	TP
UT_E19	ERR1360084	Human metapneumovirus	Human metapneumovirus	TP	Human metapneumovirus	1A	TP
UT_E21	ERR1399349	Human coronavirus OC43			Human coronavirus OC43	1A	TP
UT_E214	ERR1360082	Enterovirus B	ND	FN	Enterovirus B	2	TP
UT_E28	ERR1399360	Rhinovirus C	Rhinovirus C HSV-1	TP	Rhinovirus C	3	TP
UT_E328	ERR1360080	Human coronavirus NL63			Human coronavirus NL63	1A	TP
UT_E330	ERR1399361	Rhinovirus C	Rhinovirus C HSV-1	TP	Rhinovirus C	3	TP
UT_E332	ERR1399362	Rhinovirus C	Rhinovirus B and C HSV-1	TP	Rhinovirus C	3	TP
UT_E333	ERR1360095	Rhinovirus C			Rhinovirus C	3	TP
UT_E345	ERR1399356	Human metapneumovirus	Human metapneumovirus Rhinovirus C HSV-1	TP	Human metapneumovirus Rhinovirus C	1A 3	TP
UT_E348	ERR1360096	Rhinovirus C			Rhinovirus C	3	TP
UT_E411	ERR1399365	Rhinovirus C			Rhinovirus C	3	TP
UT_E414	ERR1424898	Respiratory syncytial virus			Human orthopneumovirus (Respiratory syncytial virus)	3	TP
UT_E45	ERR1424897	Human coronavirus HKU1	Human coronavirus HKU1	TP	Human coronavirus HKU1	1A	TP
UT_E46	ERR1399358	Human respirovirus 3	Human respirovirus 3	TP	Human respirovirus 3	1A	TP
UT_E610	ERR1399359	Rhinovirus A	Rhinovirus A	TP	Rhinovirus A	1B	TP
UT_E66	ERR1360098	Rhinovirus C			Rhinovirus C	3	TP
UT_F19	ERR1399368	Respiratory syncytial virus			Respiratory syncytial virus	1A	TP
UT_G6	ERR1399353	Rhinovirus C	Rhinovirus C	TP	Rhinovirus C	3	TP
UT_H4	ERR1399354	Rhinovirus C			Rhinovirus C	3	TP
UT_N7	ERR1399351	Human bocavirus 1			Human bocavirus 1	3	TP
UT_O1	ERR1399369	Rhinovirus C			Rhinovirus C	3	TP
UT_O11	ERR1399355	Respiratory syncytial virus	Respiratory syncytial virus B	TP	Respiratory syncytial virus B	1A	TP
Abbreviations: HSV-1= human herpes simplex virus 1
		TP		11		TP	24
		FP		0		FP	0
		FN		1		FN	0
		TN		0		TN	0
		PPA		0.916667		PPA	1
		NPA		#DIV/0!		NPA	#DIV/0!
		Accuracy		0.916667		Accuracy	1

## Sheet: Battelle_saliva
Sample	qPCR N1 Ct	qPCR RP Ct	UltraSEQ call	UltraSEQ condition	UltraSEQ results Condition 1-3	Comments
12845_050721_U_S1	28.8	24.6	Haemophilus parainfluenzae	2	FN	Native oral/ respiratory flora
1864_050721_U_S3	25	24.6	Severe acute respiratory syndrome coronavirus 2 Prevotella melaninogenica	1A 3	TP	Native oral/ respiratory flora
16021_080421_U_S5	19.5	25.6	Severe acute respiratory syndrome coronavirus 2 Prevotella melaninogenica (oral contaminant)	1A 2	TP
16002_080421_U_S7	19.3	24.8	Severe acute respiratory syndrome coronavirus 2	1A	TP
15953_080421_U_S9	24.8	23.8	Severe acute respiratory syndrome coronavirus 2	1A	TP
15975_080421_U_S11	29	24.2	Severe acute respiratory syndrome coronavirus 2 Prevotella melaninogenica	1A 3	TP	Native oral/ respiratory flora
15897_080421_U_S13	24.1	30.5	Severe acute respiratory syndrome coronavirus 2	1A	TP
16027_080421_U_S15	26.3	23.6	Negative	ND	FN	Native oral/ respiratory flora
			TP		6
			FP		0
			FN		2
			TN		0
			PPA		0.75
			NPA		#DIV/0!
			Accuracy		0.75

## Sheet: de Vries_final
Disease Type	Sample #	Sample Type	Sample name	PCR	Cq-value	UltraSEQ call	UltraSEQ Condition	UltraSEQ results
Encephalitis	1	CSF	s019	HHV-6(A)	25.9	Negative	ND	FN
Encephalitis	2	CSF	s032	HHV-6(B)	24.6	HHV-6B	1A	TP
Encephalitis	3	CSF	s001	Enterovirus	26.3	Enterovirus B	1A	TP
Encephalitis	4	CSF	s010	EBV	29.1	EBV, Influenza A	1A,1B	TP
Encephalitis	5	Brain biopsy	meta1	Mumps	23.8	Mumps	1A	TP
Encephalitis	6	Brain biopsy	meta2	CoV-OC43	24	CoV-OC43	1A	TP
Encephalitis	7	Brain biopsy	meta3	Astrovirus VA1	25	Astrovirus VA1	2	TP
Respiratory disease	8	NP swab	s014	Influenza A	24.8	Influenza A	1A	TP
Respiratory disease	9	NP swab	s054	PIV-3 (Human respirovirus 3)	31.5	PIV-3 (Human respirovirus 3)	3	TP
Respiratory disease	10	NP swab	s106	CoV-NL63	28.6	CoV-NL63	1A	TP
Respiratory disease	11	BAL	s063	CoV-NL63, CoV-HKU-1	24.2, 28.3	CoV-NL63	1A	TP
Respiratory disease	12	Nasal wash	s080	CoV-HKU-1	24.4	CoV-HKU-1	1A	TP
Fever	13	Plasma	s021	Adeno-virus, EBV	28.8, 32.8	Adenovirus, EBV, HHV-6B	1B,1A,2	TP
						TP		12
						FP		0
						FN		1
						TN		N/A
						PPA		0.923077
						NPA		N/A
						Accuracy		0.923077
	Abbreviations: HHV=Human herpesvirus, EBV =Epstein–Barr virus (human herpes virus 4); CoV = human coronavirus; PIV=Parainfluenza virus

## Sheet: Miller_Parasite
Sample ID	SRR	#	Parasite Truth Results: Initial Clinical result or Confirmatory Test (if performed)	Parasite Truth Test: Initial Clinical result or Confirmatory Test (if performed)	Miller et al mNGS Call	Miller et al Results	UltraSEQ Parasite Call	UltraSEQ Condition	UltraSEQ Results
MNA_090_098	SRR8581119	3	ND	T. gondii Ab, blood	ND	TN	ND	N/A	TN
MNA_161_171	SRR8580978	15	ND	T. gondii Ab, CSF	ND	TN	ND	N/A	TN
MNA_231_241	SRR8581084	29	ND	T. gondii IgG Ab, CSF	ND	TN	ND	N/A	TN
MNA_237_247	SRR8581065	34	ND	T. gondii Ab, blood	ND	TN	ND	N/A	TN
MNA_298_308	SRR8580992	59	Positive	T. solium PCR	T. solium	TP	T. asiatica	3	TP
Sample Count		5			TP	1			1
					FP	0			0
					FN	0			0
					TN	4			4
			Parasite
					PPA	1			1
					NPA	1			1
					Accuracy	1			1
Abbreviations (from Miller et al): ND: Not Detected, NT: Not Tested, Pos: Positive, Neg: Negative, RR:Reference range, Ab: antibody, TP: true positive, FP: false positive, FN: false negative, TN: true negative, PPA: positive percent agreement, NPA: negative percent agreement
Parasite abbreviations: T. gondii: Toxoplasma gondii, T solium: Taenia solium, T asiatica: Taenia asiatica
						1
						0
						0
						4
						1
						1
						1
						1
						0
						0
						4
						1
						1
						1

## Sheet: Miller_fungi
Sample ID	SRR	#	Fungi Truth Results: Initial Clinical result or Confirmatory Test (if performed)	Fungi Truth Test: Initial Clinical result or Confirmatory Test (if performed)	Miller et al mNGS Call	Miller et al Results	UltraSEQ Fungi Call	UltraSEQ Condition	UltraSEQ Results
MNA_089_097	SRR8581125	2	ND	Bact Cx, CSF	ND	TN	ND	N/A	TN
MNA_090_098	SRR8581119	3	C. neoformans	Bact Cx, CSF	C. neoformans	TP	C. neoformans	1B	TP
			Pos >1:1280	CrAg, CSF
			Pos >500	Beta-D-glucan, blood (RR ≤80 pg/mL)
MNA_092_100	SRR8581123	5	ND	Fungal Cx, CSF	ND	TN	ND	N/A	TN
			ND	CrAg, CSF
			ND	C. immitis Ab by CF, blood
MNA_093_101	SRR8581121	6	C. albicans	Fungal Cx, CSF	C. albicans	TP	C. albicans	1A	TP
MNA_125_135	SRR8580983	7	ND	Bact Cx, CSF	ND	TN	ND	N/A	TN
MNA_126_136	SRR8580981	8	ND	Bact Cx, CSF	ND	TN	ND	N/A	TN
MNA_158_168	SRR8580974	13	ND	Bact Cx, CSF	ND	TN	ND	N/A	TN
MNA_160_170	SRR8580979	14	ND	CrAg, CSF	ND	TN	ND	N/A	TN
			ND	Fungal Cx, CSF
			ND	C. immitis Ab by CF, CSF
MNA_161_171	SRR8580978	15	ND	CrAg, CSF	ND	TN	ND	N/A	TN
MNA_191_201	SRR8581037	16	ND	Fungal ITS PCR, CSF	ND	TN	ND	N/A	TN
MNA_195_205	SRR8581012	19	ND	Bact Cx, CSF	ND	TN	ND	N/A	TN
MNA_197_207	SRR8581014	20	ND	Fungal Cx, CSF	ND	TN	ND	N/A	TN
			ND	C. immitis Ab by ID and CF, blood
			ND	CrAg, CSF
MNA_211_221	SRR8581057	22	ND	C. neoformans PCR	ND	TN	ND	N/A	TN
			ND	Fungal Cx, CSF
MNA_212_222	SRR8581063	23	Pos 1:320	CrAg, CSF	C. neoformans	TP	C. neoformans	1B	TP
			ND	Bact Cx, CSF
MNA_215_225	SRR8581032	25	ND	Bact Cx, CSF	ND	TN	ND	N/A	TN
MNA_216_226	SRR8581039	26	C. neoformans, rare	Bact Cx, CSF	C. neoformans	TP	C. neoformans	1B	TP
			Pos 1:160	CrAg, CSF
MNA_217_227	SRR8581041	27	ND	Bact Cx, CSF	ND	TN	ND	N/A	TN
MNA_218_228	SRR8581035	28	ND	CrAg, CSF	ND	TN	ND	N/A	TN
			ND	C. immitis Ab by ID, CSF		TN	ND	N/A	TN
MNA_231_241	SRR8581084	29	ND	CrAg, CSF	ND	TN	ND	N/A	TN
			ND	Bact Cx, CSF
MNA_236_246	SRR8581076	33	C. neoformans	Bact Cx, CSF	C. neoformans	TP	C. neoformans	1A	TP
			Pos >1:1280	CrAg, CSF
MNA_237_247	SRR8581065	34	ND	Fungal Cx, CSF	ND	TN	ND	N/A	TN
			ND	CrAg, CSF
			ND	C. immitis Ab, CSF
			ND	Galactomannan Ag, CSF
			ND	H. capsulatum Ag, blood
MNA_251_261	SRR8581031	36	ND	Bact Cx, CSF	ND	TN	ND	N/A	TN
MNA_252_262	SRR8580948	37	ND	CrAg, CSF	ND	TN	ND	N/A	TN
			ND	Bact Cx, CSF
MNA_253_263	SRR8581044	38	C. neoformans, moderate	Bact Cx, CSF	C. neoformans	TP	C. neoformans	1A	TP
			Pos >1:1024	CrAg, CSF
MNA_254_264	SRR8581105	39	ND	Bact Cx, CSF	ND	TN	ND	N/A	TN
MNA_256_266	SRR8581103	41	ND	Fungal Cx, CSF	ND	TN	ND	N/A	TN
MNA_257_267	SRR8581097	42	ND	Bact Cx, CSF	ND	TN	ND	N/A	TN
MNA_274_284	SRR8580985	47	ND	Bact Cx, CSF	ND	TN	ND	N/A	TN
MNA_275_285	SRR8580976	48	S. schenckii	Fungal ITS PCR, CSF	ND	FN	S. schenckii	2	TP
			ND	Sporothrix Ab, CSF
MNA_276_286	SRR8580972	49	ND	Bact Cx, CSF	ND	TN	ND	N/A	TN
MNA_295_305	SRR8580996	56	C. immitis	Fungal Cx, CSF	C. immitis	TP	C. immitis	1B	TP
			Pos 1:4	C. immitis Ab, peritoneal fluid
MNA_296_306	SRR8580988		ND	Bact Cx, CSF	ND	TN	ND	N/A	TN
MNA_298_308	SRR8580992	59	ND	Bact Cx, CSF	ND	TN	ND	N/A	TN
			ND	CrAg, CSF
MNA_313_323	SRR8581054	62	C. neoformans	Bact Cx, CSF	C. neoformans	TP	C. neoformans	1B	TP
			Pos >1:1280	CrAg, CSF
MNA_315_325	SRR8581050	64	ND	Bact Cx, CSF	ND	TN	ND	N/A	TN
MNA_316_326	SRR8581048	65	ND	Bact Cx, CSF	ND	TN	ND	N/A	TN
MNA_317_327	SRR8581046	66	ND	Bact Cx, CSF	ND	TN	ND	N/A	TN
MNA_318_328	SRR8580962	67	ND	Bact Cx, CSF	ND	TN	ND	N/A	TN
MNA_351_361	SRR8581090	68	ND	Bact Cx, CSF	ND	TN	ND	N/A	TN
MNA_356_366	SRR8581089	72	ND	Fungal Cx, CSF	ND	TN	ND	N/A	TN
			ND	CrAg, CSF
MNA_357_367	SRR8581027	73	ND	Bact Cx, CSF	ND	TN	ND	N/A	TN
MNA_358_368	SRR8581023	74	ND	Fungal Cx, CSF	ND	TN	ND	N/A	TN
			ND	C. immitis Ab, blood
MNA_372_382	SRR8580944	75	ND	CrAg, CSF	ND	TN	ND	N/A	TN
MNA_373_383	SRR8581075	76	C. tropicalis, moderate	Bact Cx, CSF	C. tropicalis	TP	C. tropicalis	2	TP
			ND	CrAg, CSF
MNA_376_386	SRR8581073	79	ND	Fungal Cx, CSF	ND	TN	ND	N/A	TN
			ND	CrAg, CSF
MNA_392_402	SRR8580946	83	ND	CrAg, CSF	ND	TN	ND	N/A	TN
MNA_411_421	SRR8581007	84	ND	Bact Cx, CSF	ND	TN	ND	N/A	TN
Sample Count		46
					TP	9			10
					FP	0			0
					FN	1			0
			Fungi		TN	38			38
					PPA	0.9			1
					NPA	1			1
					Accuracy	0.979167			1
Abbreviations (from Miller et al): ND: Not Detected, NT: Not Tested, Pos: Positive, Neg: Negative, RR:Reference range, Bact: Bacterial, Cx: culture, cp: copies, IU: International Units, Ab: antibody, RPR: rapid plasma reagin, VDRL: venereal disease research laboratory, CrAg: cryptococcal antigen, CSF: cerebrospinal fluid, TP: true positive, FP: false positive, FN: false negative, TN: true negativ…
C. neoformans: Cryptococcus neoformans, C. albicans: Candida albicans, C. krusei: Candida krusei, C. parapsiolsis: Candida parapsilosis, A. fumigatus: Aspergillus fumigatus, S. schenckii: Sporothrix schenckii, C. immitis: Coccidioides immitis, C. tropicalis: Candida tropicalis

## Sheet: Miller_bacteria
Sample ID	SRR	#	Bacteria Truth Results: Initial Clinical result or Confirmatory Test (if performed)	Bacteria Truth Test: Initial Clinical result or Confirmatory Test (if performed)	Miller et al mNGS Call	Miller et al Results	UltraSEQ Bacteria Call	UltraSEQ Condition	UltraSEQ Results
MNA_089_097	SRR8581125	2	ND	Bact Cx, CSF	ND	TN	ND	N/A	TN
			ND	RPR, blood
MNA_130_140	SRR8580954	12	S. pneumoniae, rare	Bact Cx, CSF	S. pneumoniae	TP	S. pneumoniae	1A	TP
			ND	VDRL, CSF
MNA_090_098	SRR8581119	3	ND	Bact Cx, CSF	ND	TN	ND	N/A	TN
			ND	VDRL, CSF
			ND	RPR, blood
MNA_092_100	SRR8581123	5	ND	Bact Cx, CSF	ND	TN	ND	N/A	TN
MNA_093_101	SRR8581121	6	ND	Bact Cx, CSF	ND	TN	ND	N/A	TN
MNA_125_135	SRR8580983	7	ND	Bact Cx, CSF	ND	TN	ND	N/A	TN
			ND	Lyme Ab, CSF
MNA_126_136	SRR8580981	8	ND	Bact Cx, CSF	ND	TN	ND	N/A	TN
MNA_158_168	SRR8580974	13	S. pneumoniae	Bact Cx, CSF	S. pneumoniae	TP	S. pneumoniae	1A	TP
MNA_160_170	SRR8580979	14	E. gallinarum, broth only	Bact Cx, CSF	ND	FN	E. gallinarum	2	TP
			ND	AFB Cx, CSF
			ND	RPR, blood
MNA_161_171	SRR8580978	15	ND	Bact Cx, CSF	ND	TN	ND	N/A	TN
MNA_191_201	SRR8581037	16	ND	Bact Cx, CSF	ND	TN	ND	N/A	TN
MNA_192_202	SRR8581010	17	ND	Bact 16S PCR, CSF	ND	TN	(M. luteus skin contaminant)	3	TN
MNA_195_205	SRR8581012	19	ND	Bact Cx, CSF	Neg (multiple genera)b	TN	ND	N/A	TN
MNA_197_207	SRR8581014	20	ND	Bact Cx, CSF	ND	TN	(M. luteus skin contaminant)	3	TN
			ND	AFB Cx, CSF
MNA_211_221	SRR8581057	22	ND	Bact Cx, CSF	ND	TN	ND	N/A	TN
			ND	AFB Cx, CSF
			ND	VDRL, CSF
MNA_212_222	SRR8581063	23	ND	Bact Cx, CSF	ND	TN	ND	N/A	TN
			ND	VDRL, CSF
MNA_215_225	SRR8581032	25	ND	Bact Cx, CSF	ND	TN	(Streptococcus mitis upper respiratory tract contaminant, rarely causes disease)	2	TN
			ND	VDRL, CSF
MNA_216_226	SRR8581039	26	ND	Bact Cx, CSF	ND	TN	ND	N/A	TN
MNA_217_227	SRR8581041	27	P. aeruginosa, rare	Bact Cx, CSF	P. aeruginosa	TP	P. aeruginosa	1A	TP
MNA_218_228	SRR8581035	28	ND	Lyme Ab, CSF	ND	TN	ND	N/A	TN
MNA_231_241	SRR8581084	29	ND	Bact Cx, CSF	ND	TN	ND	N/A	TN
			ND	AFB Cx, CSF
MNA_232_242	SRR8581082	30	ND	Bact Cx, CSF	Neg (multiple genera)c	TN	ND	N/A	TN
MNA_233_243	SRR8581080	31	ND	Bact Cx, CSF	Neg (multiple genera)d	TN	ND	N/A	TN
MNA_236_246	SRR8581076	33	ND	Bact Cx, CSF	ND	TN	ND	N/A	TN
			ND	VDRL, CSF
MNA_237_247	SRR8581065	34	ND	Bact Cx, CSF	ND	TN	ND	N/A	TN
			ND	AFB Cx, CSF
MNA_251_261	SRR8581031	36	ND	Bact Cx, CSF	Neg (multiple genera)e	TN	ND	N/A	TN
MNA_252_262	SRR8580948	37	ND	Bact Cx, CSF	ND	TN	ND	N/A	TN
MNA_253_263	SRR8581044	38	ND	Bact Cx, CSF	ND	TN	ND	N/A	TN
MNA_254_264	SRR8581105	39	P. aeruginosa, few	Bact Cx, CSF	P. aeruginosa	TP	P. aeruginosa	1A	TP
MNA_256_266	SRR8581103	41	ND	VDRL, CSF	ND	TN	ND	N/A	TN
MNA_257_267	SRR8581097	42	ND	Bact Cx, CSF	ND	TN	ND	N/A	TN
MNA_271_281	SRR8580994	44	ND	Bact Cx, CSF	ND	TN	ND	N/A	TN
			ND	AFB Cx, CSF
			ND	VDRL, CSF
MNA_274_284	SRR8580985	47	ND	Bact Cx, CSF	ND	TN	ND	N/A	TN
MNA_275_285	SRR8580976	48	ND	Bact Cx, CSF	ND	TN	ND	N/A	TN
			ND	AFB Cx, CSF
MNA_276_286	SRR8580972	49	P. aeruginosa, rare	Bact Cx, CSF	P. aeruginosa	TP	P. aeruginosa	1A	TP
MNA_277_287	SRR8580938	50	ND	Bact Cx, CSF	ND	TN	ND	N/A	TN
			ND	Lyme Ab, CSF
MNA_278_288	SRR8581029	51	ND	Bact Cx, CSF	ND	TN	ND	N/A	TN
MNA_291_301	SRR8580970	52	ND	Bact Cx, CSF	ND	TN	ND	N/A	TN
MNA_292_302	SRR8580968	53	ND	Bact Cx, CSF	ND	TN	ND	N/A	TN
MNA_293_303	SRR8580966	54	ND	Bact Cx, CSF	ND	TN	ND	N/A	TN
MNA_295_305	SRR8580996	56	ND	Bact Cx, CSF	ND	TN	ND	N/A	TN
MNA_296_306	SRR8580988	57	ND	Bact Cx, CSF	ND	TN	ND	N/A	TN
MNA_298_308	SRR8580992	59	ND	Bact Cx, CSF	ND	TN	ND	N/A	TN
MNA_313_323	SRR8581054	62	ND	Bact Cx, CSF	ND	TN	ND	N/A	TN
MNA_315_325	SRR8581050	64	ND	Bact Cx, CSF	Neg (multiple genera)f	TN	ND	N/A	TN
MNA_316_326	SRR8581048	65	ND	Bact Cx, CSF	ND	TN	ND	N/A	TN
			ND	AFB Cx, CSF
MNA_317_327	SRR8581046	66	ND	Bact Cx, CSF	Neg (multiple genera)g	TN	ND	N/A	TN
			ND	Lyme Ab, CSF
MNA_318_328	SRR8580962	67	ND	Bact Cx, CSF	ND	TN	ND	N/A	TN
MNA_351_361	SRR8581090	68	E. coli	Bact Cx, CSF	ND	FN	ND	N/A	FN
MNA_354_364	SRR8581088	71	ND	M. tuberculosis PCR	ND	TN	ND	N/A	TN
MNA_356_366	SRR8581089	72	ND	AFB Cx, CSF	ND	TN	(Acinetobacter johnsonii rare pathogen/ contaminant)	2	TN
MNA_357_367	SRR8581027	73	ND	Bact Cx, CSF	Neg (multiple genera)h	TN	ND	N/A	TN
MNA_358_368	SRR8581023	74	ND	Bact Cx, CSF	ND	TN	ND	N/A	TN
			ND	AFB Cx, CSF
			ND	M. tuberculosis PCR
MNA_372_382	SRR8580944	75	ND	Bact Cx, CSF	ND	TN	ND	N/A	TN
			ND	VDRL, CSF
MNA_373_383	SRR8581075	76	ND	Bact Cx, CSF	ND	TN	ND	N/A	TN
MNA_376_386	SRR8581073	79	ND	Bact Cx, CSF	ND	TN	ND	N/A	TN
			ND	VDRL, CSF
MNA_392_402	SRR8580946	83	ND	Bact Cx, CSF	ND	TN	ND	N/A	TN
			ND	VDRL, CSF
			ND	Lyme Ab, blood
MNA_411_421	SRR8581007	84	ND	Bact Cx, CSF	Bacillus spp.i	FP	ND	N/A	TN
Sample Count		58			TP	5			6
					FP	1			0
					FN	2			1
					TN	50			51
			Bacteria
					PPA	0.714286			0.857143
					NPA	0.980392			1
					Accuracy	0.948276			0.982759
Abbreviations (from Miller et al.): ND: Not Detected, NT: Not Tested, Pos: Positive, Neg: Negative, RR:Reference range, Bact: Bacterial, Cx: culture, cp: copies, IU: International Units, Ab: antibody, RPR: rapid plasma reagin, VDRL: venereal disease research laboratory, CrAg: cryptococcal antigen, CSF: cerebrospinal fluid, TP: true positive, FP: false positive, FN: false negative, TN: true negati…
Bacteria abbreviations: S. aureus: Staphylococcus aureus, E. faecium: Enterococcus faecium, K. pneumoniae: Klebsiella pneumoniae, S. pneumoniae: Streptococcus pneumoniae, E. gallinarum: Enterococcus gallinarum, P. mirabilis: Proteus mirabilis, S. epidermidis: Staphylococcus epidermidis, S. marcescens: Serratia marscens, P. aeruginosa: Pseudomonas aeruginosa, K. oxytoca: Klebsiella oxytoca, E. col…

## Sheet: Miller_DNAVirus
Sample ID	SRR	#	DNA Virus Truth Results: Initial Clinical result or Confirmatory Test (if performed)	DNA Virus Truth Test: Initial Clinical result or Confirmatory Test (if performed)	Miller et al mNGS Call	Miller et al Results	UltraSEQ DNA Virus Call	UltraSEQ Condition	UltraSEQ Results	Comments
MNA_089_097	SRR8581125	2	14,200 cp/mL	VZV DNA, CSF	VZV	TP	VZV	1A	TP
			ND	HCV DNA, CSF
			ND	CMV DNA, CSF
MNA_092_100	SRR8581123	5	ND	HSV DNA, CSF	ND	TN	ND	N/A	TN
			ND	VZV DNA, CSF
			ND	EBV DNA, CSF
			ND	HHV6 DNA, CSF
			ND	CMV DNA, blood
MNA_093_101	SRR8581121	6	HSV1 Pos	HSV DNA, CSF	HSV1	TP	HSV1	1B	TP
			HHV6 Pos	HHV6 DNA, CSF	HHV6	TP	HHV6B	2	TP
			CMV 137 IU/mL	CMV DNA, CSF	CMV	TP	CMV	1B	TP
MNA_125_135	SRR8580983	7	ND	HSV DNA, CSF	ND	TN	ND	N/A	TN
			ND	VZV DNA, CSF
			ND	EBV DNA, CSF
			ND	CMV DNA, CSF
MNA_129_139	SRR8580956	11	500 cp/mL	VZV DNA, CSF	VZV	TP	VZV	1A	TP
			ND	VZV IgM Ab, CSF
MNA_130_140	SRR8580954	12	ND	HSV DNA, CSF	ND	TN	ND	N/A	TN
MNA_160_170	SRR8580979	14	ND	HSV DNA, CSF	ND	TN	ND	N/A	TN
			ND	HHV6 DNA, blood
			ND	HHV7 DNA, blood
			ND	HHV8 DNA, blood
MNA_161_171	SRR8580978	15	17,700 IU/mL	EBV DNA, CSF	EBV	TP	EBV	1A	TP
			ND	EBV DNA, blood
			ND	HSV DNA, CSF
			ND	CMV DNA, CSF
			ND	CMV DNA, blood
			ND	HHV6 DNA, CSF
			ND	JCV DNA, CSF
			ND	VZV IgM Ab, CSF
			ND	VZV IgG Ab, CSF
MNA_197_207	SRR8581014	20	ND	HSV DNA, CSF	ND	TN	ND	N/A	TN
			ND	EBV IgM Ab, CSF
			ND	VZV DNA, CSF
			ND	EBV DNA, CSF
MNA_211_221	SRR8581057	22	ND	HSV DNA, CSF	ND	TN	ND	N/A	TN
MNA_212_222	SRR8581063	23	ND	HSV DNA, CSF	ND	TN	ND	N/A	TN
MNA_215_225	SRR8581032	25	600 cp/mL	VZV DNA, CSF	VZV	TP	VZV	1A	TP
MNA_218_228	SRR8581035	28	ND	HSV DNA, CSF	ND	TN	ND	N/A	TN
			ND	VZV DNA, CSF
			ND	EBV DNA, CSF
			ND	VZV IgM Ab, CSF
			ND	VZV IgG Ab, CSF
MNA_231_241	SRR8581084	29	ND	CMV DNA, CSF	ND	TN	(Torque teno virus (rare pathogen) detected)	2	TN
			ND	JCV DNA, CSF
			ND	EBV DNA, CSF
MNA_236_246	SRR8581076	33	ND	HSV DNA, CSF	ND	TN	ND	N/A	TN
MNA_237_247	SRR8581065	34	1,600,000 IU/mL	CMV DNA, CSF	CMV	TP	CMV	1A	TP
			ND	EBV DNA, CSF	Parvovirus	Untested				parvovirus detected in RNASeq dataset
			ND	HHV6 DNA, CSF
			ND	VZV DNA, CSF
			ND	HSV DNA, CSF
MNA_252_262	SRR8580948	37	7,800 cp/mL	VZV DNA, CSF	VZV	TP	VZV	1A	TP
MNA_253_263	SRR8581044	38	ND	HHV8 DNA, blood	ND	TN	ND	N/A	TN
MNA_256_266	SRR8581103	40	ND	VZV IgM Ab, CSF	ND	TN	ND	N/A	TN
MNA_272_282	SRR8580950	45	15,700 cp/mL	VZV DNA, CSF	VZV	TP	VZV	1A	TP
			Pos Ct 35.16	EBV DNA, CSF	EBV	TP	ND	N/A	FN	Only a few EBV reads identified; much lower in abundance compared to VZV
MNA_274_284	SRR8580985	7	160,000 cp/mL	CMV DNA, CSF	CMV	TP	CMV	1A	TP
					Parvovirus	Untested
MNA_291_301	SRR8580970	52	ND	HSV DNA, CSF	ND	TN	ND	N/A	TN
MNA_295_305	SRR8580996	56	NT	NT	HHV7	Untested	HHV7	3
MNA_296_306	SRR8580988	57	1,400 cp/mL	VZV DNA, CSF	ND	FN	VZV	1B	TP
			Pos 4.1	VZV IgM Ab, CSF
			Pos >4,000	VZV IgG Ab, CSF
			ND	HSV DNA, CSF
MNA_354_364	SRR8581088	71	EBV Pos	EBV DNA, CSF	EBV	TP	EBV	1A	TP
MNA_356_366	SRR8581089	72	ND	VZV DNA, CSF	ND	TN	ND	N/A	TN
MNA_358_368	SRR8581023	74	ND	HSV DNA, CSF	ND	TN	ND	N/A	TN
			ND	VZV DNA, CSF
MNA_372_382	SRR8580944	75	500 cp/mL	VZV DNA, CSF	VZV	TP	(Papiloma virus contaminant)	N/A	FN	Only a few HSV reads identified; much lower in abundance relative to VZV
			ND	HSV DNA, CSF
MNA_374_384	SRR8581069	77	CMV Pos	CMV DNA, CSF	CMV	TP	CMV	1A	TP
MNA_377_387	SRR8581071	80	VZV Pos	VZV DNA, CSF	VZV	TP	VZV	1A	TP
MNA_391_401	SRR8580940	82	EBV Pos	EBV DNA, CSF	ND	FN	(Torque teno virus (rare pathogen))	N/A	FN
MNA_392_402	SRR8580946	83	VZV 7,400 cp/mL	VZV DNA, CSF	VZV	TP	VZV	1A	TP
			ND	HSV DNA, CSF
MNA_411_421	SRR8581007	84	ND	HSV DNA, CSF	ND	TN	ND	N/A	TN
			ND	VZV DNA, CSF
MNA_413_423	SRR8581109	86	VZV Pos	VZV DNA, CSF	VZV	TP	VZV	1A	TP
			EBV Pos Ct 31.26	EBV DNA, CSF	EBV	TP	ND	N/A	FN	Only a few EBV reads identified; much lower in abundance relative to VZV
MNA_415_425	SRR8581113	88	HSV2 Pos	HSV DNA, CSF	ND	FN	ND	N/A	FN
MNA_416_426	SRR8581115	89	CMV Pos	CMV DNA, CSF	CMV	TP	CMV	1A	TP
MNA_418_428	SRR8580942	91	VZV Pos	VZV DNA, CSF	VZV	TP	VZV	1A	TP
MNA_431_441	SRR8580999	92	JCV Pos	JCV DNA, CSF	JCV	TP	JCV	2	TP
MNA_432_442	SRR8581001	93	JCV Pos	JCV DNA, CSF	JCV	TP	JCV	2	TP
MNA_433_443	SRR8581003	94	HSV1 Pos	HSV DNA, CSF	HSV1	TP	HSV1	1A	TP
MNA_434_444	SRR8581005	95	HSV2 Pos	HSV DNA, CSF	HSV2	TP	HSV2	1A	TP
Sample Count		41
					TP	25			23
					FP	0			0
					FN	3			5
				DNA Virus	TN	16			16
					PPA	0.892857			0.821429
					NPA	1			1
					Accuracy	0.931818			0.886364
Abbreviations (from Miller et al): ND: Not Detected, NT: Not Tested, Pos: Positive, Neg: Negative, RR:Reference range, IU: International Units, Ab: antibody, RPR: rapid plasma reagin, CSF: cerebrospinal fluid, TP: true positive, FP: false positive, FN: false negative, TN: true negative, PPA: positive percent agreement, NPA: negative percent agreement
HSV: Herpes simplex virus, VZV: Varicella zoster virus, EBV: Epstein-Barr virus, CMV: Cytomegalovirus, HHV6: Human herpesvirus 6, HHV&7: Human herpesvirus 7, HHV8: Human herpesvirus 8, JCV: JC virus, BKV: BK virus

[truncated: 5 more sheets: Miller_RNAVirus, yang_FINAL, Hasan_final, Saha_FINAL, Watts_final]
